# Supplementary material for: Estimating average wind speed in Thailand using confidence intervals for common mean of several Weibull distributions
Source: PeerJ. 2023 Jun 22;11:e15513. doi: 10.7717/peerj.15513 (PMC10290832; doi:10.7717/peerj.15513)
Supplement: Supplemental Information 2 — Central, Northern, Western and Southern [file peerj-11-15513-s002.csv]

Dataset : The wind speeds measured at 90-meter wind energy potential stations from four regions in Thailand
Central	Northeastern	Eastern	Southern
4.48	2.63	2.71	3.79
6.33	5.62	4.66	0.41
3.68	5.96	4.46	1.88
6.34	3.71	3.89	3.49
4.18	5.57	6.05	2.37
2.1	4.54	2.18	3.13
	4.35	1.87	3.56
	4.59	2.36	1.15
	1.98	3.6	1.59
	3.72	2.41	1.98
	1.53	1.56	1.73
	4.1		1.92
	2.33
	4.89
	4.6
	2.77
	4.93
	5.19
	4.3
	3.13
Source: Department of Alternative Energy Development and Efficiency, ministry of energy.
